# Supplementary material for: Effect of a 12-Week Polyphenol Rutin Intervention on Markers of Pancreatic β-Cell Function and Gut Microbiota in Adults with Overweight without Diabetes
Source: Nutrients. 2023 Jul 28;15(15):3360. doi: 10.3390/nu15153360 (PMC10420824; doi:10.3390/nu15153360)
Supplement: Supplementary file 1 [file nutrients-15-03360-s001.zip]

Archive with 1 entries (1 files):
- nutrients-2510729-supplementary.pdf
